# Supplementary material for: Fabrication of Silicon Nanowire Sensors for Highly Sensitive pH and DNA Hybridization Detection
Source: Nanomaterials (Basel). 2022 Aug 2;12(15):2652. doi: 10.3390/nano12152652 (PMC9370444; doi:10.3390/nano12152652)
Supplement: Supplementary file 1 [file nanomaterials-12-02652-s001.zip]

Archive with 1 entries (1 files):
- nanomaterials-1823857-supplementary.pdf
